# Supplementary material for: Glycan remodeled erythrocytes facilitate antigenic characterization of recent A/H3N2 influenza viruses
Source: Nat Commun. 2021 Sep 14;12:5449. doi: 10.1038/s41467-021-25713-1 (PMC8440751; doi:10.1038/s41467-021-25713-1)
Supplement: Supplementary file 7 — Source Data [file 41467_2021_25713_MOESM7_ESM.xlsx]

## Sheet: Figure 1 - NL91
RFU (Total Intensity-background)	Average	StdDev	StdDev(%)	compound number (according to legend)
1				1
1				1
1				1
1				1
58064				1
373735	14516.8	25142	173.193	1
1				2
1				2
1				2
1				2
1				2
4372	1	0	0	2
1				3
1				3
1				3
79316				3
215304				3
1877268	73655.5	87957.8	119.418	3
1				4
1				4
1				4
1				4
29500				4
35748	7375.75	12773.4	173.182	4
1				5
1				5
1				5
1				5
23410				5
53390	5853.25	10136.4	173.175	5
1				6
1				6
1				6
1				6
1				6
1	1	0	0	6
156653135				7
175254985				7
179004276				7
197601444				7
199248060				7
217012080	1.87777e+08	1.07455e+07	5.72249	7
95718086				8
108301508				8
109589534				8
117402580				8
129531106				8
139896363	116206182	8.44466e+06	7.26696	8
10545240				9
12493572				9
17072340				9
17186027				9
18221960				9
20861293	1.62435e+07	2.21086e+06	13.6108	9
248065692				10
283465980				10
289357226				10
309248068				10
316794066				10
380688160	299716335	1.37285e+07	4.5805	10
16120744				11
20344144				11
29499198				11
29743094				11
30893532				11
109627840	27619992	4.23359e+06	15.328	11
17276				12
229265				12
299286				12
717024				12
868620				12
1628465	528549	270788	51.2323	12
210752460				13
215325375				13
222721395				13
253896430				13
288744815				13
290151376	2.45172e+08	2.90239e+07	11.8382	13
327108110				14
334708568				14
338021145				14
350306044				14
358402884				14
421692956	3.4536e+08	9.51173e+06	2.75415	14
69953535				15
128772118				15
193586382				15
262780760				15
308525731				15
313819055	2.23416e+08	6.82651e+07	30.5551	15
1				16
1				16
1				16
1				16
1				16
1	1	0	0	16
347330750				17
355509410				17
366916192				17
379128400				17
403965196				17
439970275	3.7638e+08	1.79836e+07	4.77805	17
1
316
873
1171
2118
2324	1119.5	653.075	58.3363
1
1
1
1
60
5477	15.75	25.5477	162.208
1
214
1845
3022
3279
7797	2090	1210.55	57.9212
1
1
1
1
115
1392	29.5	49.3634	167.334
125
1160
1285
1688
2566
3217	1674.75	550.312	32.8594
1
1
1
14
1671
2686	421.75	721.274	171.019
1
1
1
164
1447
1592	403.25	606.272	150.347
1
1
1
1
315
3745	79.5	135.966	171.026
1
1
1
1
1
1614	1	0	0
1
1
1
1
1
1	1	0	0
1
1202
1641
2087
6915
9246	2961.25	2304.04	77.8065
1
1
1
1
1
3341	1	0	0
3795
5488
5805
7190
11252
55939	7433.75	2295.5	30.8794
1130046
1304804
1331101
1498568
1526952
2039103	1.41536e+06	98359.7	6.94947
33070
37605
38693
39654
44220
83516	40043	2518.18	6.2887
413987
416176
423441
446231
470416
703189	439066	21226.5	4.83446
1984726
2120690
2203008
2206309
2303263
2666660	2.20832e+06	64663.5	2.92818
1
1
1
1
1
1	1	0	0
1372020
1396941
2301411
2861978
6253367
7146204	3.20342e+06	1.83683e+06	57.3395
10150401
10167037
10267950
10361123
10392443
10631861	1.02971e+07	87970.6	0.854321
6174839
6498280
6585059
6683397
6733769
6742384	6.62513e+06	90683.6	1.36878
1
1
1
1
1
1509	1	0	0
1
1
1
290
1430
2340	430.5	588.999	136.818
1
1
1
225
562
1438	197.25	229.587	116.394
1
1
1
438
552
1723	248	250.267	100.914
1
716
1048
1099
1285
1713	1037	205.25	19.7927
1
1
1
1
546
3078	137.25	235.992	171.943
11922614
12922249
13255279
14156563
14589282
15829556	1.37308e+07	670474	4.88298
1
1
1
1
1
1	1	0	0
1329954
1350706
1638501
1731634
1755969
2071502	1.6192e+06	161097	9.94914
1162
1471
1720
2409
3054
3298	2163.5	618.367	28.5818
4118
5295
5623
5946
7891
8149	6188.75	1009.39	16.31
6157343
6191470
6222727
6506652
6539676
6616315	6.36513e+06	158848	2.4956
5099403
5952118
5961774
5980456
5996064
6015999	5972603	16948.4	0.283769
7276506
7309721
7420238
7440517
7444798
7657816	7.40382e+06	55113.6	0.744394
1
1
1
123
1574
3282	424.75	665.386	156.654
1
83
704
1207
2576
4007	1142.5	918.41	80.386
6219379
6420856
6845111
6875207
7106484
7172424	6.81191e+06	247389	3.63171
1
1
1
1
1
439	1	0	0
6261914
6316023
7163201
7755464
9265405
9317652	7.62502e+06	1.07641e+06	14.1168
1
1
1
1
288
300	72.75	124.275	170.824
4816609
4945873
4946689
5019812
5055658
5111740	4992008	47451.6	0.950552
1
1
4144
5307
5332
15616	3696	2186.64	59.1623
1
1984
2353
2399
3318
4501	2513.5	491.544	19.5561
6928414
7290681
7536369
7642412
7717785
7792048	7.54681e+06	161310	2.13745
4269415
4302559
4455842
4456880
4484138
4485566	4.42485e+06	71513.3	1.61617
7810183
8290640
8317822
8481211
8543029
8624111	8.40818e+06	106651	1.26842
1
1
1
1012
3246
18308	1065	1325.12	124.424
1360
3727
4224
5798
6719
6924	5117	1199.97	23.4507
1
1
226
1018
1063
1104	577	470.546	81.5504
873244
897436
1072568
1161678
1271948
1313150	1.10091e+06	137069	12.4505
5198656
5282058
5572198
5572432
5590660
5772484	5504337	128551	2.33545
1
1
1
1
520
1388	130.75	224.734	171.88
1
597
983
1866
2060
2377	1376.5	606.062	44.0292
1
104
354
437
558
873	363.25	166.33	45.7894
1
1
1
1
379
1016	95.5	163.679	171.391
1
1
1
1
1
1	1	0	0
1
1
1
1
791
2097	198.5	342.08	172.333
25132
31147
38122
55596
57818
59838	45670.8	11335.7	24.8204
1
1
1
363
1059
1143	356	431.946	121.333
14643
15776
17520
22145
24594
27951	20008.8	3524.85	17.6165
2210071
2276615
2370095
2397628
2512377
2531473	2.38918e+06	84089.2	3.51959
1
1
1
1
1
6771	1	0	0
4110442
4684840
4947338
5860139
6107356
6779613	5.39992e+06	597586	11.0666
1
1
1
2411
5360
12001	1943.25	2204.41	113.439
3659728
3888596
3907114
4149699
4347426
4929506	4.07321e+06	188888	4.63733
7763585
8329731
9289979
9434863
9551063
10983704	9151409	483329	5.28147
681413
689309
904300
983136
1004972
1039585	895429	124756	13.9325
9212088
9295330
10783759
12849205
13571727
14083251	1.1625e+07	1.68993e+06	14.537
730911
821934
878341
1043131
1144102
1247958	971877	128424	13.214
4934978
5158546
12089246
12359139
13173128
13238022	1.0695e+07	3.22129e+06	30.1195
1
1
1
1
1
5717	1	0	0
161185
356643
376858
382103
443851
457979	389864	32586.9	8.35853
2836413
3038806
3079057
3099279
3387006
4063255	3151037	137965	4.37839
5374163
6271315
6277987
6364509
6374438
6800849	6.32206e+06	47599.5	0.752911
1
1
1
1
1
1	1	0	0
771
3449
14179
47117
86092
107763	37709.2	32236.8	85.4877
350419
1153507
1362109
1476980
1572486
1724322	1.39127e+06	156179	11.2256
3869092
4349329
5184406
5528090
6303851
6316753	5341419	701786	13.1386
11298051
11888535
17510798
17820178
18022682
18488498	1.63105e+07	2.55955e+06	15.6926
4194152
4390988
6073503
6487685
6851066
7025874	5.95081e+06	941647	15.8238
7929959
8911280
10117663
10185733
10457570
10921171	9.91806e+06	595014	5.9993
8173421
8709279
12737306
12748899
12939657
13339723	1.17838e+07	1.77688e+06	15.0791
2231183
2535358
2609537
2782825
2809922
2890408	2.68441e+06	115392	4.2986
6727240
7103106
8776956
9085157
9105030
9137836	8.51756e+06	826930	9.70853
11291633
11432703
15017986
15229795
15472609
15488171	1.42883e+07	1.65649e+06	11.5934
14744984
14922131
17273202
17590690
17715960
18069022	1.68755e+07	1.13926e+06	6.75099
77
624
4316
5499
6975
13376	4353.5	2350.27	53.9857
1
3249
5456
6980
9401
14265	6271.5	2241.44	35.7402
12956
29046
37814
43968
64017
66502	43711.2	12867	29.4363
2167055
2540908
2721132
2940888
3033248
3279104	2809044	191883	6.83089
1
1
1
2473
2504
6152	1244.75	1243.8	99.9235
142848
158057
163852
178385
182009
197532	170576	9920.07	5.81564
92292
99132
110378
123860
124966
129427	114584	10610	9.25955
1
1
1082
2956
5638
9516	2419.25	2138.03	88.3756
1
1
1250
1845
3779
10510	1718.75	1362.99	79.3012
17410
18867
24164
30448
32925
34125	26601	5489.67	20.6371
856504
890352
959778
998494
1007375
1148540	964000	46133.2	4.7856
3755
6192
6446
8961
11537
12881	8284	2167.66	26.1669
22333
27728
27932
32133
34134
38134	30481.8	2745.45	9.00686
1
1
110088
115525
121571
127392	86796.2	50275.6	57.9237
6236091
7721745
8594725
8797390
9258088
9271049	8592987	557496	6.4878
1
1
1
2599
6722
17553	2330.75	2748.2	117.911
1
1
1
1
1
1	1	0	0
1
1
537
563
675
1765	444	260.969	58.7769
10506139
10894499
11169049
11246696
11361485
12641318	1.11679e+07	172071	1.54076
1
1
1
1
1
461	1	0	0
8348395
8963857
9192136
9656906
9660433
9686500	9368333	301348	3.21667
4964591
4992572
5100107
5293162
5293792
5306740	5.16991e+06	129286	2.50073
1
1
1
1
1705
5119	427	737.854	172.799
4120317
4121660
4220524
4352424
4492683
4546824	4.29682e+06	139603	3.24899
1
1
1
1
1
776	1	0	0
3587615
3770616
3785570
3823095
3901234
4013482	3.82013e+06	50578.4	1.324
1
1
1
1378
2601
3461	995.25	1084.2	108.938
1
1
1
1
1
1466	1	0	0
1
1
241
2278
2599
3056	1279.75	1167.38	91.2196
1
577
675
774
915
1774	735.25	124.985	16.9989
1
1
1
1
1145
1358	287	495.367	172.602
1
1
2067
2960
5402
10029	2607.5	1937.75	74.3144
1
1
1
1
1
1	1	0	0
1
1
1
1
1
1	1	0	0
16987
19084
19471
29316
32555
36269	25106.5	5942	23.6672
1
1
1
5394
12038
16578	4358.5	4950.32	113.578
1
1
1
1
1
1	1	0	0
1
1
6285
24877
25064
37956	14056.8	11137.8	79.2345
1
1
1
1
1
769	1	0	0
526
2690
2872
4866
6900
8103	4332	1710.81	39.4925
967
1299
2624
2823
5212
8288	2989.5	1410.55	47.1835
1
1
1
1
1273
2808	319	550.792	172.662
1
1
1
1
1
1	1	0	0
1
1
1
1
1
896	1	0	0
1
390
615
1344
2038
3476	1096.75	647.816	59.0669
455
781
966
1055
1822
2083	1156	397.014	34.3438
1
1
622
684
1395
2607	675.5	493.853	73.1093
376
547
1117
1450
1725
1780	1209.75	439.045	36.2922
900
1442
2344
2393
2762
6830	2235.25	485.65	21.7269
1
1
1
1
1
1	1	0	0
1
1
1
1
1
1	1	0	0
1
1
1067
1170
1236
3408	868.5	504.459	58.084
18540
19551
23279
23654
23891
25535	22593.8	1770.23	7.83505
1
1
1
470
746
2349	304.5	318.801	104.697
1
1
1
1
442
4487	111.25	190.959	171.648
1
1
1
1
1
1044	1	0	0
252171
300774
430933
434438
460533
463209	406670	62199.2	15.2948
5140925
5547311
6257134
6374114
6597860
6626227	6.1941e+06	392981	6.34444
1
1179
1434
1855
2116
3473	1646	363.185	22.0647
1
1
3572
3804
6503
7301	3470	2310.57	66.5871
1
1
1
1
1837
2170	460	795.011	172.829
12175
13322
19878
108833
133031
139430	68766	52913.7	76.9474
1
1
1
559
2662
2840	805.75	1095.65	135.979
1
1
1093
10114
12154
15652	5840.5	5356.34	91.7103
1
1
226
483
768
1431	369.5	286.387	77.5065
77
396
1792
1876
2009
3074	1518.25	652.534	42.9794
1
1
2737
3952
4176
4972	2716.5	1660.64	61.1318
259434
287098
300348
317636
321978
348680	306765	13942.6	4.54504
3948633
4071397
4107104
4140380
4281795
4443082	4150169	79813.6	1.92314
1
1
1
1
70
109	18.25	29.8779	163.714
1
1
1
21
29
2356	13	12.3288	94.8371
1
1
377
1246
2904
3017	1132	1118.28	98.7876
1
1
5588
8297
13441
15655	6831.75	4848.59	70.9714
1
1
1
1
6027
10356	1507.5	2609.33	173.09
1
1
1
1
1
1	1	0	0
148731
149205
151218
173076
174636
182167	162034	11856.5	7.3173
25866
32052
34094
60833
66911
68594	48472.5	15565.5	32.1119
1036853
1097044
1150247
1252346
1347287
1388957	1211731	96122.8	7.93269
1
1
15609
16699
36137
40011	17111.5	12817.6	74.9065
1
1
1
1
1
7896	1	0	0
1
1
4509
6009
18724
19161	7310.75	6950.52	95.0726
1
1
1
20820
28295
48030	12279.2	12559.5	102.282
1
1
465
7049
8533
36549	4012	3818.77	95.1838
1
1
1
1
1384
3141	346.75	598.857	172.706
1
1
1
824
1683
13792	627.25	696.006	110.961
1
1430
3506
8441
8683
8855	5515	3135.32	56.8508
1
23
915
1047
1196
5273	795.25	456.807	57.4419
1
1
1
822
2284
17695	777	932.393	119.999
1
1
1
425
2914
4660	835.25	1212.59	145.176
1
1
641
2580
3746
5071	1742	1496.79	85.9238
1
1
1
1
1
1023	1	0	0
1
1
1
1
1
2529	1	0	0
1
1
1
98
1541
1981	410.25	654.039	159.424
1
1
410
909
2407
7345	931.75	910.412	97.7099
1
1
1
1
670
1326	168.25	289.685	172.176
1
457
1461
2376
2605
6597	1724.75	847.898	49.1606
1
1
1
1
278
500	70.25	119.945	170.74
1
1
1
1651
1712
6992	841.25	840.527	99.914
740688
922124
1217853
1515223
1694812
2011359	1337503	294156	21.9929
1
1
1
1
1
1	1	0	0
1
1
665
832
2405
38888	975.75	881.777	90.3692
1
1
1
2
1100
14665	276	475.737	172.368
1
1
1
294
576
2422	218	238.809	109.545
1
1
897
1662
9968
16076	3132	3990.31	127.404
1
1
1
1
298
2784	75.25	128.605	170.903
1
1
5229
7496
7852
10123	5144.5	3135.4	60.9466
1
1
1
1
4323
14769	1081.5	1871.48	173.045
1
1
1
1
1
11678	1	0	0
364746
415441
606281
841399
993220
1162257	714085	220757	30.9147
2110527
2299545
2437707
2543437
2873774
3343179	2.53862e+06	211950	8.34905
1
1
745
5301
9119
10549	3791.5	3684.76	97.1848
1
1
1
869
3314
6409	1046.25	1356.39	129.643
1651096
1796726
1838624
1839090
1903753
1963885	1.84455e+06	38265.7	2.07453
1
1
1
1
1
1	1	0	0
4372
8888
13469
14056
19940
24281	14088.2	3926.52	27.8709
1
1
3778
8143
16759
23844	7170.25	6240.91	87.039
693874
1053053
1053866
1132331
1286201
1423579	1.13136e+06	95018.4	8.39858
1
1
1
1
1
1	1	0	0
1
1
1
1
1
14436	1	0	0
1
1
1257472
1466476
1579597
1708389	1.07589e+06	631820	58.7255
1
1
1
150564
218843
308882	92352.2	95454.2	103.359
2750643
3097786
3333955
3576409
4804396
4853158	3.70314e+06	657947	17.7673
7027
7261
9104
36407
46880
59464	24913	17147.7	68.8305
1225524
1355494
1381776
1575661
1882832
2006298	1.54894e+06	210691	13.6023
1317674
1320932
1336934
1444872
1509812
1772741	1.40314e+06	77881.1	5.5505
1
1
1
1
1
1	1	0	0
2104743
2130300
2709047
2850063
3418624
4211633	2.77701e+06	458219	16.5004
1
2859
4713
66785
1088746
1490559	290776	461426	158.688
1
1
1
1
1
1	1	0	0
1347005
1407072
1488471
1534853
2558090
2812522	1.74712e+06	470442	26.9267
1
1
1
1
1
1	1	0	0
2953581
3118217
3222495
3531268
4145162
4544244	3.50429e+06	399970	11.4138
1
1
191
5212
6561
13460	2991.25	2935.04	98.1209
1
1
1
1
1
6576	1	0	0
1
1
1
1
1
24945	1	0	0
1
1
1
1
1
3	1	0	0
1
416
1633
1737
3933
4019	1929.75	1267.84	65.6996
1
1
1
1
1
2280	1	0	0
1
1
1
1
149
1600	38	64.0859	168.647
1
1
402
423
2533
6682	839.75	991.955	118.125
2030296
2047959
2405545
2525695
2609437
2634205	2397159	214240	8.93723
1
1
1
1973
2080
17156	1013.75	1013.46	99.971
1
1
1
1
1
23553	1	0	0
1
1
1527
5154
5813
29120	3123.75	2431.83	77.8497
1
1
1
1
1
504	1	0	0
961079
989921
1557424
2143148
2773791
3174900	1866071	664008	35.5832
1
1
1780
3298
6838
8037	2979.25	2514.94	84.4153
1
1
3049
3534
4879
5116	2865.75	1784.66	62.2756
1
1
1
1
900
23562	225.75	389.278	172.438
1
1
1
3603
4306
6821	1977.75	1992.31	100.736
1
1
1
104
592
6156	174.5	244.684	140.22
1
1
1
1
864
1549	216.75	373.69	172.406
1
1
1
55
1732
2632	447.25	742.078	165.92
1
1
1
3805
6263
12275	2517.5	2662.33	105.753
1
1
736
1774
3413
6684	1481	1281.01	86.496
153
1555
1779
2618
3222
58437	2293.5	666.616	29.0654
1
1
1
18
90
1317	27.5	36.7457	133.621
1
1
412
823
2565
26305	950.25	976.524	102.765
1
1
188
1488
5361
9324	1759.5	2156.76	122.578
1
1
1
595
1274
38226	467.75	524.867	112.211
1
1
1
135
2132
2485	567.25	905.064	159.553
1
104
449
2907
3736
3919	1799	1555.25	86.4506
1
1
1974
2030
3483
18142	1872	1238.08	66.1365
1
1
1235
3484
4118
4203	2209.5	1665.37	75.3732
6963
10521
11244
11635
12425
25382	11456.2	687.417	6.00037
1
1
1
2527
52653
58191	13795.5	22458.1	162.793
1
1
589
1916
2977
18476	1370.75	1158.09	84.4858
1
1
1
1
799
12219	200.5	345.544	172.341
1
1
436
942
3253
3803	1158	1254.55	108.338
120481
271879
405409
422190
875903
1122282	493845	228141	46.1968
212849
345023
395620
542192
604647
1234510	471870	105450	22.3473
229437
595529
664694
1113153
1201263
1269952	893660	266507	29.822
1
1
1
1
1
1	1	0	0
1
1
1
1
5648
9678	1412.75	2445.22	173.082
1
1
4067
4192
9516
12643	4444	3379.02	76.0355
1
1
1
1
3120
6021	780.75	1350.57	172.983
579990
1229147
1283054
1528609
1590552
1683956	1.40784e+06	154492	10.9737
1542686
2402256
2404974
2953352
3714685
4200647	2.86882e+06	537464	18.7347
122927
310349
637515
1206059
1294921
2433790	862211	406359	47.1298
2818727
2959298
3058333
3211554
4401674
4598850	3.40771e+06	580857	17.0454
1
1
2807
6483
12548
25428	5459.75	4693.76	85.9702
1
134
1081
1969
2704
31681	1472	962.803	65.4078
1
1
1
1
3037
4551	760	1314.63	172.977
1
8693
14846
20766
21677
46478	16495.5	5212.6	31.6002
1
1
1
4304
5867
8356	2543.25	2601.62	102.295
1
1
1
1
1
3454	1	0	0
73926
113105
119828
173778
227613
239940	158581	46277	29.1819
1
1
1
1
1
1	1	0	0
1
1
1
1
1
4560	1	0	0
1
1
750
1335
7345
11506	2357.75	2917.95	123.76
848444
1146399
1173356
1312488
1956385
2379393	1397157	328965	23.5453
1
1
1
294
548
3716	211	228.395	108.244
1
1
1
1
1
1	1	0	0
1
1
1492
4201
5526
10341	2805	2175.95	77.574
1
1
1
3204
18695
29285	5475.25	7743.63	141.43
1
1
1
1
2102
3565	526.25	909.76	172.876
1
1
1
1
1
1	1	0	0
1
1
1
1
397
32271	100	171.473	171.473
1
1
1183
1296
1722
4714	1050.5	638.394	60.7705
1
1
1
129
916
964	261.75	381.329	145.684
1
1
1
1
1
1	1	0	0
206
268
649
864
1180
6951	740.25	331.678	44.8062
1
1
1
160
696
987	214.5	285.472	133.087
3723
5463
12589
13865
14349
15963	11566.5	3582.03	30.969
1
1
1
1
1766
3875	442.25	764.267	172.813
28587
32153
32198
40210
40279
54016	36210	4034.61	11.1422
1
1
1
1
1
1	1	0	0
1
137
2237
2301
2659
3318	1833.5	992.589	54.1363
1
1
1
2422
3690
4831	1528.5	1591.93	104.15
1
3928
7205
8505
10038
10667	7419	2251.19	30.3436
16428
21980
63425
88312
98457
112986	68043.5	29491.4	43.342
1
1
8492
8510
13641
15451	7661	4895.08	63.8961
1
1
1
3107
15958
108905	4766.75	6584.52	138.134
1
1
1336
2434
2743
2763	1628.5	1075.32	66.0313
1
1
1
1650
5242
5514	1723.5	2140.05	124.169
1
1701
4287
5079
7634
10601	4675.25	2116.25	45.265
1
1
1
1
1326
4589	332.25	573.742	172.684
1
1
1
1
2088
7071	522.75	903.698	172.874
1
1
1
1
4571
8789	1143.5	1978.87	173.054
1
1
1
1
3546
20506	887.25	1535.03	173.01
1
1
1
1
1
3423	1	0	0
1
1
276
1235
3317
8063	1207.25	1301.35	107.795
1
1
811
1636
5724
8554	2043	2202.44	107.804
532239
559660
1568022
1734446
2004265
2057128	1.4666e+06	546272	37.2475
1
1
1
1
1
1	1	0	0
1
1
1
618
13180
21676	3450	5623.26	162.993
255486
276201
555897
763926
931097
1157169	631780	244565	38.7104
1024575
1199029
3233224
3279519
3641856
3937055	2838407	959629	33.8087
1
1
1
1
521
8247	131	225.167	171.883
1
[truncated: 8,993 more rows]

## Sheet: Figure 1 - NL03
RFU (Total Intensity-background)	Average	StdDev	StdDev(%)	compound number (according to legend)
1				1
1				1
1				1
1				1
1				1
1	1	0	0	1
1				2
1				2
1				2
1				2
34628				2
428494	8657.75	14993.9	173.185	2
1				3
1				3
1				3
21076				3
39200				3
234111	15069.5	16374.4	108.659	3
1				4
1				4
1				4
8815				4
32780				4
59730	10399.2	13413.2	128.982	4
1				5
1				5
33736				5
135976				5
147930				5
162950	79410.8	63809.5	80.3537	5
1				6
1				6
139072				6
187568				6
255020				6
387852	145415	93508.8	64.3047	6
1				7
1				7
1				7
1				7
1				7
52960	1	0	0	7
1				8
1				8
1				8
1				8
33500				8
70500	8375.75	14505.5	173.184	8
1				9
1				9
1				9
2904				9
97256				9
213690	25040.5	41710.5	166.572	9
56351020				10
57764848				10
64727900				10
73555260				10
75929205				10
80955320	6.79943e+07	7.23184e+06	10.636	10
1				11
1				11
1				11
1				11
1				11
1	1	0	0	11
1				12
1				12
1				12
45945				12
57994				12
101160	25985.2	26331.1	101.331	12
67298075				13
68034960				13
76572660				13
80016648				13
94125575				13
96452764	7.96875e+07	9.40811e+06	11.8063	13
264495185				14
301781442				14
317218030				14
328029634				14
334578528				14
346920036	3.20402e+08	1.24099e+07	3.87321	14
173205832				15
183958135				15
218617348				15
223647052				15
235924050				15
252873340	2.15537e+08	1.92881e+07	8.94886	15
1				16
1				16
1				16
67456				16
82950				16
114085	37602	37997.9	101.053	16
277404800				17
284893335				17
292988368				17
296410701				17
323292984				17
340476350	299396347	1.44167e+07	4.81525	17

## Sheet: Figure 1 - NL09
RFU (Total Intensity-background)	Average	StdDev	StdDev(%)	compound number (according to legend)
1				1
1				1
1				1
1				1
1				1
1	1	0	0	1
1				2
1				2
1				2
1				2
32650				2
33976	8163.25	14137.4	173.184	2
1				3
1				3
1				3
14784				3
29855				3
170804	11160.2	12366.1	110.805	3
1				4
1				4
1				4
1				4
20400				4
43020	5100.75	8833.03	173.171	4
1				5
1				5
1				5
9544				5
9855				5
54626	4850.25	4850.5	100.005	5
1				6
1				6
1				6
1				6
9120				6
29970	2280.75	3948.64	173.129	6
1				7
1				7
1				7
41370				7
67050				7
105784	27105.5	28584.7	105.457	7
1				8
1				8
430				8
24363				8
63312				8
82224	22026.5	25794.8	117.108	8
1				9
1				9
1228				9
9540				9
39844				9
98905	12653.2	16121.8	127.412	9
37358936				10
37410932				10
40790785				10
43206000				10
44533596				10
50684596	4.14853e+07	2.70812e+06	6.52791	10
1				11
1				11
1				11
1				11
21364				11
73984	5341.75	9250.45	173.173	11
1				12
1				12
1				12
1				12
1				12
1	1	0	0	12
2304900				13
3254730				13
4370994				13
4684057				13
4817081				13
9670350	4.28172e+06	614647	14.3552	13
112594068				14
121628492				14
121703744				14
128800376				14
140036664				14
146782748	128042319	7.51255e+06	5.86724	14
156673610				15
157625100				15
165590895				15
171013176				15
187051585				15
198219780	170320189	1.07698e+07	6.32325	15
1				16
1				16
1				16
1				16
1				16
1	1	0	0	16
100866885				17
103176292				17
106320025				17
118722625				17
122426962				17
124339250	112661476	8.09761e+06	7.18756	17

## Sheet: Figure 1 - NL17
RFU (Total Intensity-background)	Average	StdDev	StdDev(%)	compound number (according to legend)
1				1
1				1
1				1
1				1
1				1
1	1	0	0	1
1				2
1				2
1				2
1				2
3516				2
27445	879.75	1522.04	173.008	2
1				3
1				3
1				3
1				3
1				3
42220	1	0	0	3
1				4
1				4
1				4
1				4
8382				4
89975	2096.25	3629.08	173.122	4
1				5
1				5
20470				5
75075				5
146842				5
150515	60597	56854.8	93.8244	5
1				6
1				6
1				6
1				6
1				6
1	1	0	0	6
1				7
1				7
43472				7
50904				7
154072				7
278992	62112.2	56540.9	91.0302	7
1				8
1				8
1				8
1				8
55369				8
131087	13843	23975	173.193	8
1				9
1				9
1				9
1				9
1				9
1	1	0	0	9
725861				10
726759				10
977516				10
1914244				10
2182240				10
2267792	1.45019e+06	611967	42.1991	10
1				11
1				11
1				11
1				11
6696				11
11458	1674.75	2899.02	173.102	11
1				12
1				12
1				12
1				12
24176				12
71470	6044.75	10468.1	173.176	12
171424				13
186445				13
338698				13
426150				13
471244				13
500815	355634	108685	30.561	13
62750455				14
73364355				14
76730617				14
77669536				14
77755499				14
88298428	7.638e+07	1.78689e+06	2.33948	14
82767776				15
86323120				15
89690520				15
92961020				15
98000396				15
107181400	91743764	4.30774e+06	4.6954	15
1				16
1				16
1				16
1				16
1				16
58852	1	0	0	16
31650410				17
53647056				17
61190810				17
61815755				17
64322620				17
67523626	6.02441e+07	3.98502e+06	6.6148	17

## Sheet: Figure 1 - NL19
RFU (Total Intensity-background)	Average	StdDev	StdDev(%)	compound number (according to legend)
1				1
1				1
1				1
1				1
1				1
1	1	0	0	1
1				2
1				2
1				2
1				2
1				2
1	1	0	0	2
1				3
1				3
1				3
1				3
1				3
150075	1	0	0	3
1				4
1				4
1				4
399				4
21708				4
33872	5527.25	9343.37	169.042	4
1				5
1				5
1				5
1				5
1				5
37036	1	0	0	5
1				6
1				6
1				6
1				6
61220				6
146800	15305.8	26508.6	173.194	6
1				7
1				7
15750				7
24332				7
98936				7
162268	34754.8	38068.6	109.535	7
1				8
1				8
1				8
52547				8
62380				8
324752	28732.2	28940.8	100.726	8
1				9
1				9
51056				9
57430				9
65628				9
80604	43528.8	25656.1	58.9406	9
61360				10
169450				10
685322				10
1012248				10
1139768				10
1345492	751697	374801	49.8606	10
1				11
1				11
1				11
139204				11
175491				11
271916	78674.2	79712.4	101.32	11
1				12
1				12
1				12
1				12
1				12
127290	1	0	0	12
1				13
1				13
1				13
1				13
835730				13
1635126	208933	361881	173.204	13
47864884				14
47935032				14
48052704				14
48639592				14
48946916				14
51970920	48393561	416283	0.860203	14
31812326				15
50125899				15
60214855				15
62911932				15
65440098				15
67799250	59673196	5.81358e+06	9.74236	15
1				16
1				16
1				16
1				16
52484				16
65045	13121.8	22725.8	173.192	16
41587515				17
41597930				17
42475140				17
43807385				17
44783250				17
46929948	4.31659e+07	1.22096e+06	2.82853	17

## Sheet: Figure 1 - NL-622-12
RFU (Total Intensity-background)	Average	StdDev	StdDev(%)	compound number (according to legend)
1				1
1				1
1				1
1				1
1				1
12915	1	0	0	1
1				2
1				2
7077				2
125396				2
163492				2
199579	73991.5	71772	97.0004	2
1				3
1				3
1				3
1				3
5971				3
12933	1493.5	2585.09	173.089	3
1				4
1				4
1				4
1				4
1952				4
32952	488.75	844.808	172.851	4
1				5
1				5
1				5
1				5
15431				5
55559	3858.5	6681.39	173.16	5
1				6
1				6
1				6
1				6
1				6
377	1	0	0	6
1				7
1				7
1				7
1				7
1				7
37843	1	0	0	7
1				8
1				8
9553				8
18335				8
41592				8
45929	17370.2	15414.5	88.7407	8
1				9
1				9
7439				9
11495				9
18204				9
31478	9284.75	6596.08	71.0421	9
1				10
1				10
1				10
29256				10
78384				10
105808	26910.5	32028.4	119.018	10
1				11
5890				11
9612				11
22177				11
42596				11
44248	20068.8	14337.9	71.4439	11
1				12
1				12
1				12
1				12
1				12
73091	1	0	0	12
1				13
1				13
1				13
54				13
4547				13
4903	1150.75	1960.95	170.406	13
1196575				14
1212205				14
1276706				14
1326085				14
1337080				14
1404567	1288019	49324.8	3.82951	14
1034125				15
1055259				15
1147504				15
1205221				15
1212681				15
1276798	1.15517e+06	62955.5	5.44991	15
1				16
1				16
1				16
1				16
1				16
21004	1	0	0	16
708896				17
810984				17
858489				17
945147				17
1028135				17
1233716	910689	83136.7	9.12899	17

## Sheet: Figure 1 -  NL-10006-19
RFU (Total Intensity-background)	Average	StdDev	StdDev(%)	compound number (according to legend)
1				1
1				1
1				1
2547				1
3251				1
8714	1450	1470.22	101.395	1
1				2
1				2
1356				2
1596				2
4989				2
9003	1985.5	1837.61	92.5515	2
1				3
1				3
1228				3
1381				3
2804				3
5906	1353.5	993.694	73.4166	3
1				4
1				4
168				4
675				4
871				4
888	428.75	356.085	83.0518	4
1				5
1				5
1				5
1				5
1946				5
2377	487.25	842.21	172.85	5
2509				6
3569				6
5016				6
6649				6
8191				6
9981	5856.25	1733.28	29.5971	6
1				7
1				7
616				7
4973				7
5899				7
6394	2872.25	2593.7	90.302	7
1				8
1				8
1				8
1				8
150				8
4696	38.25	64.5189	168.677	8
1				9
1				9
2674				9
3110				9
4924				9
5031	2677.25	1760.5	65.7579	9
331730				10
387417				10
410250				10
420603				10
425779				10
567954	411012	14725.5	3.58273	10
1				11
1				11
513				11
555				11
4326				11
5945	1348.75	1732.7	128.467	11
1				12
1				12
283				12
1640				12
11517				12
23029	3360.25	4749.89	141.355	12
203366				13
210654				13
216792				13
247292				13
257850				13
295888	233147	19898.1	8.53458	13
516533				14
526571				14
576082				14
605810				14
622808				14
711390	582818	36527.2	6.26734	14
244669				15
295260				15
358548				15
370338				15
401645				15
432706	356448	38678.4	10.8511	15
1				16
1				16
1				16
492				16
1746				16
7475	560	713.474	127.406	16
337601				17
375795				17
401967				17
412253				17
413923				17
429256	400984	15246.8	3.80234	17

## Sheet: Figure 1 - NL-384-19
RFU (Total Intensity-background)	Average	StdDev	StdDev(%)	compound number (according to legend)
1				1
1				1
1				1
14919				1
17513				1
19179	8108.5	8159.21	100.625	1
1				2
1				2
1				2
1				2
2850				2
2978	713.25	1233.65	172.962	2
1				3
1				3
1				3
6503				3
54324				3
60527	15207.2	22739.5	149.531	3
1				4
1				4
109				4
497				4
679				4
1373	321.5	276.805	86.0978	4
1				5
1				5
1				5
48				5
1146				5
2525	299	489.392	163.676	5
1				6
1				6
1				6
1				6
7442				6
18822	1861.25	3222.05	173.112	6
1				7
1950				7
5283				7
7953				7
13521				7
16058	7176.75	4235.48	59.0167	7
1				8
1				8
1				8
1				8
2170				8
14982	543.25	939.205	172.886	8
1				9
1				9
1				9
13994				9
16125				9
23220	7530.25	7566.85	100.486	9
1250023				10
1449274				10
1459205				10
1556681				10
1712899				10
1805651	1.54451e+06	105889	6.8558	10
1				11
24912				11
44778				11
56259				11
75177				11
78444	50281.5	18230.6	36.257	11
1				12
1269				12
15792				12
16783				12
46856				12
58317	20175	16583.3	82.1975	12
907173				13
992154				13
1060138				13
1301590				13
1506765				13
2148267	1.21516e+06	203879	16.778	13
1390637				14
3853043				14
3888281				14
3973081				14
4114316				14
4350487	3.95718e+06	100668	2.54393	14
3444923				15
3979797				15
4193420				15
4289521				15
4297296				15
4363511	4.19001e+06	128076	3.0567	15
1				16
1				16
1				16
1				16
1				16
2710	1	0	0	16
1322408				17
1431831				17
1563127				17
1667296				17
2391299				17
2576933	1.76339e+06	372001	21.0958	17

## Sheet: Figure 2C
Figure 2C
A/NL/816/91
	Chicken			Turkey
Unmodified	32	64	32	64	32	32
2,6-Sia	64	128	64	128	64	128
Poly-LN	0	0	0	0	0	0
2,6-Sia Poly-LN	32	128	64	128	16	128
A/NL/109/03
	Chicken			Turkey
Unmodified	0	0	0	64	32	32
2,6-Sia	16	256	64	128	64	128
Poly-LN	0	0	0	0	0	0
2,6-Sia Poly-LN	64	256	128	128	64	128
A/NL/761/09
	Chicken			Turkey
Unmodified	0	0	0	0	1	1
2,6-Sia	0	0	0	64	32	32
Poly-LN	0	0	0	0	0	0
2,6-Sia Poly-LN	64	64	64	64	64	64
A/NL/1797/17
	Chicken			Turkey
Unmodified	0	0	0	0	0	0
2,6-Sia	0	0	0	0.5	0	0
Poly-LN	0	0	0	0	0	0
2,6-Sia Poly-LN	8	32	32	32	32	64
A/NL/371/19
	Chicken			Turkey
Unmodified	0	0	0	0	0	0
2,6-Sia	0	0	0	0.5	0	0
Poly-LN	0	0	0	0	0	0
2,6-Sia Poly-LN	24	32	32	24	32	64
3C3 NL/622/2012
	Chicken			Turkey
Unmodified	0.5	0	0	0	0	0
2,6-Sia	0	0	0	8	4	4
Poly-LN	0	1	2	0	0	0
2,6-Sia Poly-LN	32	4	8	16	16	8
3C3 NL/384/2019
	Chicken			Turkey
Unmodified	0	0	0	1	2	16
2,6-Sia	0	0	1	16	16	64
Poly-LN	0	0	1	0	0	0
2,6-Sia Poly-LN	32	24	64	32	64	64
3C3 NL/10006/2019
	Chicken			Turkey
Unmodified	0	0	0	0	0	0
2,6-Sia	0	0	0	4	8	4
Poly-LN	0	1	0	0	0	0
2,6-Sia Poly-LN	8	8	32	8	16	8

## Sheet: Figure S1 - ECA
RFU (Total Intensity-background)	Average	StdDev	StdDev(%)	compound number (according to legend)
1981144				1
1994883				1
2063990				1
2122346				1
2154705				1
2442090	2083981	60852	2.91999	1
4745042				2
4923773				2
4987095				2
5046357				2
5088596				2
5351343	5.01146e+06	62149.9	1.24016	2
6319157				3
6323032				3
6522124				3
6522759				3
6547167				3
6895990	6.47877e+06	90480.8	1.39657	3
1				4
1				4
1031				4
8825				4
21658				4
35674	7878.75	8656.12	109.867	4
12539				5
12560				5
13980				5
14291				5
15104				5
17529	13983.8	918.755	6.57016	5
65177				6
74525				6
89693				6
90633				6
99056				6
118893	88476.8	8841.67	9.99321	6
1				7
3530				7
7699				7
8770				7
8825				7
10767	7206	2169.29	30.1039	7
471197				8
551544				8
667476				8
828633				8
899004				8
1051775	736664	135894	18.4472	8
888651				9
1121486				9
1171040				9
1223894				9
1224648				9
1269640	1185267	42759	3.60754	9
61595				10
69829				10
74771				10
86980				10
87598				10
111447	79794.5	7698.58	9.64801	10
890046				12
1217268				12
1594914				12
1615418				12
1678819				12
2040138	1.5266e+06	181254	11.873	12
1				13
1				13
3301				13
7248				13
11687				13
47638	5559.25	4370.21	78.6116	13
1				14
761				14
1363				14
2425				14
4059				14
9410	2152	1251.86	58.1718	14
1401978				16
1488196				16
1514442				16
1658381				16
2117091				16
2251521	1.69453e+06	252423	14.8964	16
18451				17
24767				17
28911				17
29318				17
36681				17
37056	29919.2	4290.83	14.3414	17
1				A
1				A
1				A
1				A
173				A
347	44	74.4782	169.269	A
1				B
16985				B
20680				B
22662				B
23984				B
36607	21077.8	2639.36	12.522	B
1				C
1				C
573				C
1407				C
4359				C
10629	1585	1677.79	105.854	C
1286039				11
1306477				11
1307153				11
1322995				11
1324499				11
1592331	1315281	8486.05	0.645189	11
1230039				15
1288848				15
1306259				15
1327344				15
1368181				15
1421373	1322658	29607.2	2.23846	15

[truncated: 19 more sheets: Figure S1 - MAL1, Figure S1 - SNA , Figure S1 - CR8020, Figure S2, Figure S5, NL91 2x, NL91 4x, NL03 2x, NL03 4x, NL09 2x, Figure S6, Figure S7, NL09 4x, NL17 2x, NL17 4x, NL19 2x, NL19 4x, Figure S8 - CA-07-09, Figure S8 - PR-8-34]
